# Supplementary material for: Molecular evolution and functional characterisation of an ancient phenylalanine ammonia-lyase gene (NnPAL1) from Nelumbo nucifera: novel insight into the evolution of the PAL family in angiosperms
Source: BMC Evol Biol. 2014 May 9;14:100. doi: 10.1186/1471-2148-14-100 (PMC4102242; doi:10.1186/1471-2148-14-100)
Supplement: Additional file 8 — Identities of the plant PALs to prokaryote and animal HAL, Streptomyces PAL, fungal PAL and plant PAL, marked with yellow, green, purple and blue, respectively. [file 1471-2148-14-100-S8.xlsx]

## Sheet: 147_identities
Additional file 8. Identities of plant PAL to prokaryotes and animals HAL, Streptomyces PAL, fungi PAL and plant PAL itself, marked with yellow, green, purple and blue regions, respectively.
		Prokaryotes ＆ Animals HAL																															Streptomyces PAL	Fungi PAL
	Seq->	gi|288891148HAL	gi|288936439HAL	gi|150954202HAL	gi|238546132HAL	gi|364517193HAL	gi|378977782HAL	gi|537735943HAL	gi|16419296HAL	gi|62126992HAL	gi|440051205HAL	gi|189334992HAL	gi|364508059HAL	gi|378777245HAL	gi|52628721HAL	gi|148358911HAL	gi|148280684HAL	gi|284093680HAL	gi|290994883HAL	gi|64654648HAL	gi|64654643HAL	gi|64653005HAL	gi|385251411HAL	gi|59809157HAL	gi|385251407HAL	gi|29423634HAL	gi|361052142HAL	gi|379005880HAL	gi|82655316HAL	gi|288890591HAL	gi|325951507HAL	gi|288935882HAL	gi|8926197PAL	gi|159129329PAL	gi|66852883PAL	gi|71001128PAL	gi|119408563PAL	gi|119480761PAL	gi|119395976PAL	gi|121698871PAL	gi|471567979PAL	gi|531863002PAL	gi|378729499PAL	gi|28920117PAL	gi|350288278PAL	gi|501307699PAL	gi|573030107PAL	gi|440483057PAL	gi|440465901PAL
Plant PAL	Pteda9006	0.175	0.175	0.172	0.174	0.175	0.175	0.179	0.177	0.179	0.193	0.181	0.168	0.168	0.168	0.168	0.168	0.167	0.167	0.185	0.185	0.185	0.181	0.178	0.148	0.185	0.191	0.191	0.18	0.145	0.18	0.145	0.169	0.261	0.261	0.261	0.233	0.233	0.25	0.25	0.237	0.243	0.218	0.256	0.247	0.254	0.253	0.228	0.242
	Pteda1143311	0.165	0.165	0.166	0.168	0.169	0.169	0.166	0.165	0.166	0.178	0.178	0.17	0.17	0.17	0.168	0.168	0.162	0.162	0.17	0.17	0.17	0.167	0.164	0.144	0.169	0.198	0.198	0.184	0.15	0.173	0.15	0.175	0.269	0.269	0.269	0.236	0.236	0.258	0.258	0.236	0.24	0.227	0.261	0.254	0.244	0.245	0.231	0.234
	Pteda17307	0.178	0.178	0.177	0.178	0.179	0.179	0.175	0.174	0.175	0.19	0.183	0.183	0.183	0.183	0.181	0.181	0.163	0.163	0.18	0.18	0.18	0.178	0.175	0.15	0.181	0.2	0.2	0.185	0.155	0.186	0.155	0.185	0.266	0.266	0.266	0.232	0.232	0.25	0.25	0.233	0.245	0.228	0.27	0.262	0.253	0.251	0.231	0.243
	Nn_PAL1	0.187	0.187	0.187	0.188	0.188	0.188	0.184	0.182	0.184	0.191	0.196	0.184	0.184	0.184	0.185	0.185	0.172	0.172	0.185	0.185	0.185	0.18	0.181	0.157	0.185	0.216	0.216	0.198	0.159	0.201	0.159	0.196	0.282	0.282	0.282	0.248	0.248	0.265	0.265	0.236	0.259	0.23	0.266	0.26	0.257	0.257	0.239	0.253
	Pp1s32_311V6.1	0.181	0.181	0.183	0.181	0.18	0.18	0.179	0.177	0.175	0.19	0.187	0.176	0.176	0.176	0.176	0.176	0.155	0.155	0.18	0.18	0.18	0.178	0.175	0.153	0.176	0.2	0.2	0.185	0.152	0.187	0.152	0.191	0.269	0.269	0.269	0.236	0.236	0.252	0.252	0.231	0.235	0.224	0.265	0.254	0.261	0.259	0.228	0.24
	Pp1s500_4V6.1	0.184	0.184	0.185	0.184	0.183	0.183	0.18	0.179	0.176	0.193	0.188	0.177	0.177	0.177	0.178	0.178	0.157	0.157	0.18	0.18	0.18	0.178	0.175	0.153	0.178	0.2	0.2	0.185	0.156	0.189	0.156	0.191	0.268	0.268	0.268	0.236	0.236	0.252	0.252	0.231	0.237	0.225	0.266	0.255	0.261	0.259	0.228	0.24
	Pp1s52_44V6.1	0.181	0.181	0.183	0.181	0.18	0.18	0.18	0.179	0.176	0.193	0.187	0.177	0.177	0.177	0.178	0.178	0.157	0.157	0.181	0.181	0.181	0.179	0.173	0.153	0.178	0.2	0.2	0.185	0.153	0.189	0.153	0.188	0.27	0.27	0.27	0.237	0.237	0.252	0.252	0.233	0.238	0.223	0.265	0.254	0.258	0.258	0.228	0.238
	Pp1s22_3V6.1	0.183	0.183	0.184	0.183	0.181	0.181	0.18	0.179	0.176	0.193	0.189	0.176	0.176	0.176	0.178	0.178	0.157	0.157	0.182	0.182	0.182	0.18	0.177	0.155	0.18	0.2	0.2	0.185	0.154	0.189	0.154	0.191	0.268	0.268	0.268	0.235	0.235	0.252	0.252	0.23	0.237	0.222	0.265	0.254	0.259	0.258	0.228	0.24
	Pp1s20_305V6.1	0.182	0.182	0.184	0.182	0.181	0.181	0.179	0.177	0.175	0.194	0.188	0.179	0.179	0.179	0.179	0.179	0.155	0.155	0.178	0.178	0.178	0.176	0.173	0.152	0.176	0.198	0.198	0.183	0.154	0.188	0.154	0.189	0.268	0.268	0.268	0.236	0.236	0.252	0.252	0.231	0.234	0.223	0.266	0.256	0.258	0.256	0.228	0.238
	Pp1s43_88V6.1	0.181	0.181	0.18	0.181	0.183	0.183	0.18	0.179	0.177	0.193	0.184	0.18	0.18	0.18	0.179	0.179	0.149	0.149	0.175	0.175	0.175	0.173	0.175	0.147	0.177	0.195	0.195	0.178	0.16	0.179	0.16	0.176	0.258	0.258	0.258	0.23	0.23	0.246	0.246	0.228	0.242	0.228	0.267	0.263	0.254	0.253	0.227	0.24
	Pp1s43_67V6.1	0.183	0.183	0.181	0.183	0.184	0.184	0.18	0.179	0.177	0.193	0.185	0.18	0.18	0.18	0.179	0.179	0.149	0.149	0.178	0.178	0.178	0.176	0.175	0.147	0.178	0.196	0.196	0.179	0.16	0.179	0.16	0.176	0.258	0.258	0.258	0.23	0.23	0.246	0.246	0.227	0.243	0.228	0.267	0.263	0.256	0.254	0.227	0.24
	Pp1s5_197V6.1	0.181	0.181	0.184	0.183	0.184	0.184	0.18	0.179	0.176	0.188	0.187	0.179	0.179	0.179	0.175	0.175	0.155	0.155	0.185	0.185	0.186	0.182	0.178	0.154	0.185	0.194	0.194	0.186	0.156	0.178	0.156	0.178	0.26	0.26	0.26	0.232	0.232	0.247	0.247	0.234	0.247	0.222	0.268	0.261	0.257	0.254	0.223	0.236
	Pp1s494_3V6.1	0.191	0.191	0.191	0.189	0.191	0.191	0.193	0.192	0.189	0.205	0.2	0.198	0.198	0.198	0.195	0.195	0.167	0.167	0.185	0.185	0.184	0.179	0.181	0.164	0.183	0.208	0.208	0.184	0.165	0.188	0.165	0.192	0.267	0.267	0.267	0.238	0.238	0.258	0.258	0.233	0.251	0.224	0.268	0.262	0.265	0.266	0.233	0.243
	Pp1s36_253V6.1	0.177	0.177	0.178	0.177	0.178	0.178	0.174	0.173	0.17	0.183	0.187	0.174	0.174	0.174	0.175	0.175	0.157	0.157	0.187	0.187	0.187	0.185	0.182	0.146	0.185	0.197	0.197	0.18	0.145	0.18	0.145	0.176	0.259	0.259	0.259	0.226	0.226	0.252	0.252	0.228	0.242	0.22	0.255	0.25	0.245	0.244	0.218	0.23
	Sb06g022750.1	0.174	0.174	0.172	0.174	0.175	0.175	0.178	0.178	0.18	0.188	0.179	0.167	0.167	0.167	0.168	0.168	0.152	0.152	0.16	0.16	0.16	0.158	0.16	0.139	0.162	0.192	0.192	0.169	0.156	0.18	0.156	0.175	0.27	0.27	0.27	0.228	0.228	0.247	0.247	0.227	0.24	0.216	0.259	0.252	0.244	0.25	0.226	0.239
	GRMZM2G118345T01	0.181	0.181	0.179	0.181	0.182	0.182	0.186	0.186	0.189	0.195	0.186	0.174	0.174	0.174	0.175	0.175	0.156	0.156	0.167	0.167	0.167	0.165	0.167	0.147	0.169	0.202	0.202	0.185	0.166	0.19	0.166	0.184	0.287	0.287	0.287	0.245	0.245	0.265	0.265	0.242	0.251	0.225	0.279	0.271	0.261	0.266	0.239	0.252
	Si009345m	0.155	0.155	0.154	0.155	0.156	0.156	0.156	0.155	0.157	0.165	0.157	0.146	0.146	0.146	0.147	0.147	0.135	0.135	0.158	0.158	0.158	0.156	0.158	0.127	0.156	0.168	0.168	0.152	0.134	0.158	0.134	0.155	0.242	0.242	0.242	0.207	0.207	0.222	0.222	0.206	0.213	0.218	0.234	0.23	0.219	0.224	0.202	0.212
	Os04g43800	0.187	0.187	0.185	0.187	0.188	0.188	0.192	0.191	0.192	0.198	0.187	0.177	0.177	0.177	0.178	0.178	0.16	0.16	0.168	0.168	0.168	0.167	0.166	0.15	0.168	0.201	0.201	0.189	0.165	0.19	0.165	0.184	0.284	0.284	0.284	0.241	0.241	0.262	0.262	0.239	0.252	0.23	0.275	0.269	0.258	0.262	0.234	0.248
	Bradi5g15830.1	0.185	0.185	0.184	0.185	0.186	0.186	0.188	0.186	0.188	0.191	0.183	0.17	0.17	0.17	0.171	0.171	0.157	0.157	0.167	0.167	0.166	0.164	0.164	0.147	0.166	0.198	0.198	0.187	0.164	0.19	0.164	0.181	0.284	0.284	0.284	0.243	0.243	0.26	0.26	0.239	0.25	0.229	0.279	0.273	0.259	0.265	0.228	0.241
	Bradi3g47120.1	0.193	0.193	0.191	0.193	0.194	0.194	0.194	0.193	0.194	0.194	0.191	0.183	0.183	0.183	0.184	0.184	0.159	0.159	0.172	0.172	0.171	0.167	0.175	0.155	0.172	0.209	0.209	0.191	0.164	0.193	0.164	0.182	0.285	0.285	0.285	0.24	0.24	0.261	0.261	0.242	0.25	0.229	0.268	0.263	0.259	0.266	0.231	0.245
	Bradi3g49270.1	0.192	0.192	0.191	0.192	0.193	0.193	0.192	0.191	0.192	0.194	0.186	0.181	0.181	0.181	0.182	0.182	0.158	0.158	0.169	0.169	0.167	0.164	0.17	0.151	0.168	0.209	0.209	0.192	0.163	0.187	0.163	0.182	0.287	0.287	0.287	0.246	0.246	0.269	0.269	0.242	0.251	0.229	0.272	0.265	0.262	0.269	0.232	0.246
	Bradi3g48840.1	0.192	0.192	0.19	0.192	0.193	0.193	0.193	0.192	0.195	0.196	0.187	0.182	0.182	0.182	0.183	0.183	0.159	0.159	0.167	0.167	0.166	0.164	0.167	0.149	0.166	0.206	0.206	0.189	0.161	0.184	0.161	0.178	0.288	0.288	0.288	0.247	0.247	0.274	0.274	0.239	0.252	0.227	0.27	0.266	0.265	0.271	0.236	0.249
	Sb04g026560.1	0.191	0.191	0.19	0.191	0.193	0.193	0.188	0.187	0.188	0.196	0.189	0.177	0.177	0.177	0.179	0.179	0.167	0.167	0.172	0.172	0.172	0.169	0.17	0.152	0.172	0.203	0.203	0.187	0.164	0.187	0.164	0.186	0.279	0.279	0.279	0.24	0.24	0.259	0.259	0.237	0.246	0.225	0.264	0.259	0.259	0.266	0.231	0.244
	Si016478m	0.191	0.191	0.19	0.191	0.193	0.193	0.189	0.187	0.189	0.195	0.188	0.179	0.179	0.179	0.18	0.18	0.169	0.169	0.172	0.172	0.172	0.169	0.17	0.152	0.17	0.204	0.204	0.188	0.162	0.187	0.162	0.185	0.278	0.278	0.278	0.24	0.24	0.26	0.26	0.238	0.247	0.225	0.264	0.261	0.261	0.269	0.231	0.244
	GRMZM2G334660T01	0.194	0.194	0.193	0.194	0.195	0.195	0.191	0.19	0.191	0.197	0.191	0.18	0.18	0.18	0.181	0.181	0.167	0.167	0.171	0.171	0.171	0.168	0.17	0.152	0.169	0.205	0.205	0.188	0.163	0.188	0.163	0.188	0.28	0.28	0.28	0.242	0.242	0.261	0.261	0.237	0.249	0.222	0.266	0.261	0.263	0.269	0.233	0.247
	GRMZM2G170692T01	0.192	0.192	0.191	0.192	0.194	0.194	0.19	0.188	0.19	0.195	0.189	0.179	0.179	0.179	0.18	0.18	0.166	0.166	0.172	0.172	0.172	0.169	0.171	0.152	0.172	0.204	0.204	0.187	0.162	0.186	0.162	0.188	0.278	0.278	0.278	0.241	0.241	0.26	0.26	0.237	0.247	0.224	0.265	0.26	0.257	0.264	0.233	0.246
	GRMZM2G063917T01	0.191	0.191	0.19	0.191	0.192	0.192	0.188	0.187	0.188	0.194	0.189	0.176	0.176	0.176	0.177	0.177	0.166	0.166	0.171	0.171	0.171	0.168	0.171	0.149	0.173	0.205	0.205	0.191	0.163	0.186	0.163	0.186	0.277	0.277	0.277	0.238	0.238	0.26	0.26	0.237	0.248	0.228	0.264	0.259	0.26	0.263	0.233	0.246
	GRMZM2G326335T01	0.171	0.171	0.169	0.171	0.173	0.173	0.169	0.167	0.169	0.166	0.154	0.157	0.157	0.157	0.166	0.166	0.146	0.146	0.13	0.13	0.13	0.144	0.129	0.116	0.128	0.182	0.182	0.173	0.142	0.161	0.142	0.17	0.175	0.175	0.175	0.139	0.139	0.168	0.168	0.149	0.153	0.136	0.165	0.163	0.169	0.17	0.165	0.178
	Os02g41670	0.19	0.19	0.188	0.19	0.191	0.191	0.19	0.188	0.191	0.196	0.188	0.176	0.176	0.176	0.177	0.177	0.167	0.167	0.171	0.171	0.171	0.168	0.17	0.152	0.169	0.201	0.201	0.19	0.162	0.187	0.162	0.183	0.279	0.279	0.279	0.243	0.243	0.263	0.263	0.235	0.246	0.225	0.268	0.262	0.262	0.266	0.232	0.245
	Os02g41680	0.188	0.188	0.187	0.188	0.19	0.19	0.188	0.187	0.188	0.198	0.191	0.179	0.179	0.179	0.18	0.18	0.163	0.163	0.171	0.171	0.171	0.168	0.17	0.151	0.168	0.204	0.204	0.187	0.161	0.189	0.161	0.186	0.279	0.279	0.279	0.239	0.239	0.259	0.259	0.237	0.247	0.229	0.266	0.259	0.257	0.266	0.236	0.249
	Os05g35290	0.188	0.188	0.187	0.188	0.19	0.19	0.19	0.188	0.19	0.197	0.19	0.179	0.179	0.179	0.18	0.18	0.159	0.159	0.171	0.171	0.171	0.168	0.17	0.153	0.169	0.201	0.201	0.187	0.162	0.189	0.162	0.184	0.281	0.281	0.281	0.239	0.239	0.258	0.258	0.235	0.25	0.226	0.268	0.263	0.261	0.267	0.237	0.251
	GRMZM2G447436T01	0.144	0.144	0.143	0.144	0.146	0.146	0.139	0.138	0.139	0.142	0.137	0.128	0.128	0.128	0.13	0.13	0.118	0.118	0.128	0.128	0.128	0.142	0.128	0.107	0.123	0.162	0.162	0.141	0.113	0.132	0.113	0.136	0.144	0.144	0.144	0.116	0.116	0.119	0.119	0.12	0.134	0.104	0.141	0.14	0.134	0.134	0.142	0.153
	Bradi3g49260.1	0.191	0.191	0.189	0.191	0.192	0.192	0.189	0.188	0.189	0.196	0.186	0.177	0.177	0.177	0.178	0.178	0.165	0.165	0.178	0.178	0.176	0.172	0.175	0.154	0.176	0.201	0.201	0.185	0.163	0.187	0.163	0.18	0.273	0.273	0.273	0.233	0.233	0.252	0.252	0.23	0.244	0.223	0.264	0.258	0.257	0.265	0.226	0.239
	Os02g41650	0.186	0.186	0.185	0.186	0.188	0.188	0.188	0.186	0.188	0.198	0.189	0.178	0.178	0.178	0.179	0.179	0.163	0.163	0.174	0.174	0.174	0.171	0.172	0.151	0.174	0.203	0.203	0.185	0.163	0.19	0.163	0.184	0.28	0.28	0.28	0.24	0.24	0.259	0.259	0.232	0.247	0.223	0.27	0.264	0.258	0.265	0.23	0.243
	Sb04g026520.1	0.189	0.189	0.188	0.189	0.19	0.19	0.19	0.189	0.19	0.198	0.189	0.184	0.184	0.184	0.185	0.185	0.165	0.165	0.179	0.179	0.179	0.175	0.18	0.154	0.178	0.206	0.206	0.187	0.164	0.191	0.164	0.182	0.276	0.276	0.276	0.237	0.237	0.259	0.259	0.232	0.244	0.224	0.264	0.258	0.256	0.262	0.23	0.243
	Si016467m	0.189	0.189	0.188	0.189	0.19	0.19	0.189	0.188	0.189	0.195	0.186	0.181	0.181	0.181	0.182	0.182	0.167	0.167	0.178	0.178	0.178	0.173	0.179	0.155	0.178	0.206	0.206	0.189	0.164	0.193	0.164	0.182	0.28	0.28	0.28	0.241	0.241	0.264	0.264	0.232	0.243	0.225	0.266	0.263	0.259	0.265	0.23	0.243
	GRMZM2G029048T01	0.19	0.19	0.189	0.19	0.192	0.192	0.189	0.187	0.19	0.196	0.19	0.179	0.179	0.179	0.181	0.181	0.164	0.164	0.176	0.176	0.176	0.172	0.177	0.151	0.175	0.204	0.204	0.183	0.164	0.19	0.164	0.182	0.28	0.28	0.28	0.241	0.241	0.262	0.262	0.23	0.246	0.225	0.264	0.259	0.259	0.265	0.23	0.243
	GRMZM2G081582T01	0.188	0.188	0.186	0.188	0.189	0.189	0.189	0.188	0.189	0.196	0.19	0.184	0.184	0.184	0.185	0.185	0.161	0.161	0.172	0.172	0.172	0.168	0.173	0.151	0.171	0.206	0.206	0.182	0.167	0.19	0.167	0.182	0.278	0.278	0.278	0.24	0.24	0.262	0.262	0.232	0.246	0.221	0.266	0.26	0.257	0.263	0.232	0.245
	Os12g33610	0.2	0.2	0.198	0.2	0.201	0.201	0.2	0.199	0.202	0.204	0.202	0.185	0.185	0.185	0.187	0.187	0.17	0.17	0.176	0.176	0.176	0.177	0.173	0.154	0.173	0.209	0.209	0.186	0.166	0.198	0.166	0.196	0.28	0.28	0.28	0.245	0.245	0.261	0.261	0.244	0.25	0.224	0.28	0.274	0.269	0.271	0.247	0.261
	Os11g48110	0.2	0.2	0.199	0.2	0.201	0.201	0.199	0.198	0.2	0.205	0.198	0.18	0.18	0.18	0.182	0.182	0.17	0.17	0.173	0.173	0.173	0.173	0.171	0.15	0.172	0.209	0.209	0.184	0.167	0.195	0.167	0.195	0.283	0.283	0.283	0.24	0.24	0.265	0.265	0.246	0.25	0.227	0.285	0.279	0.27	0.272	0.247	0.261
	Sb01g014020.1	0.197	0.197	0.196	0.197	0.198	0.198	0.2	0.198	0.201	0.204	0.201	0.186	0.186	0.186	0.187	0.187	0.166	0.166	0.176	0.176	0.176	0.175	0.175	0.15	0.176	0.217	0.217	0.183	0.168	0.195	0.168	0.194	0.29	0.29	0.29	0.244	0.244	0.268	0.268	0.245	0.245	0.223	0.275	0.269	0.272	0.273	0.248	0.261
	Bradi3g49250.2	0.181	0.181	0.179	0.181	0.182	0.182	0.185	0.184	0.186	0.19	0.186	0.174	0.174	0.174	0.175	0.175	0.158	0.158	0.163	0.163	0.163	0.162	0.158	0.141	0.158	0.203	0.203	0.179	0.158	0.188	0.158	0.181	0.291	0.291	0.291	0.247	0.247	0.266	0.266	0.243	0.263	0.225	0.281	0.28	0.259	0.263	0.25	0.263
	Os02g41630	0.182	0.182	0.18	0.182	0.182	0.182	0.187	0.186	0.189	0.192	0.186	0.178	0.178	0.178	0.179	0.179	0.161	0.161	0.17	0.17	0.17	0.168	0.163	0.146	0.164	0.203	0.203	0.182	0.16	0.19	0.16	0.185	0.287	0.287	0.287	0.247	0.247	0.272	0.272	0.241	0.265	0.229	0.289	0.283	0.258	0.262	0.252	0.267
	Sb04g026510.1	0.177	0.177	0.176	0.177	0.177	0.177	0.189	0.187	0.189	0.184	0.181	0.17	0.17	0.17	0.172	0.172	0.155	0.155	0.165	0.165	0.165	0.166	0.159	0.144	0.158	0.204	0.204	0.181	0.154	0.191	0.154	0.179	0.289	0.289	0.289	0.248	0.248	0.278	0.278	0.238	0.262	0.229	0.29	0.284	0.259	0.264	0.248	0.261
	GRMZM2G074604T01	0.18	0.18	0.179	0.18	0.182	0.182	0.183	0.182	0.183	0.185	0.181	0.169	0.169	0.169	0.171	0.171	0.157	0.157	0.166	0.166	0.166	0.167	0.159	0.144	0.159	0.201	0.201	0.182	0.155	0.188	0.155	0.179	0.287	0.287	0.287	0.242	0.242	0.275	0.275	0.238	0.26	0.227	0.29	0.284	0.257	0.262	0.248	0.261
	GRMZM2G160541T01	0.211	0.211	0.209	0.211	0.213	0.213	0.215	0.213	0.215	0.215	0.209	0.204	0.204	0.204	0.206	0.206	0.182	0.182	0.19	0.19	0.19	0.21	0.181	0.166	0.179	0.239	0.239	0.22	0.188	0.215	0.188	0.213	0.25	0.25	0.25	0.205	0.205	0.238	0.238	0.21	0.232	0.19	0.246	0.242	0.234	0.232	0.252	0.272
	Si016504m	0.18	0.18	0.178	0.18	0.181	0.181	0.186	0.184	0.186	0.186	0.182	0.17	0.17	0.17	0.172	0.172	0.158	0.158	0.168	0.168	0.168	0.169	0.16	0.145	0.159	0.204	0.204	0.184	0.158	0.189	0.158	0.182	0.285	0.285	0.285	0.244	0.244	0.275	0.275	0.233	0.259	0.226	0.285	0.281	0.262	0.267	0.248	0.263
	Si009509m	0.178	0.178	0.176	0.178	0.178	0.178	0.185	0.184	0.185	0.187	0.182	0.17	0.17	0.17	0.171	0.171	0.159	0.159	0.166	0.166	0.166	0.167	0.162	0.146	0.163	0.203	0.203	0.186	0.15	0.187	0.15	0.178	0.283	0.283	0.283	0.24	0.24	0.272	0.272	0.233	0.258	0.221	0.285	0.282	0.255	0.26	0.244	0.258
	Sb06g022740.1	0.178	0.178	0.176	0.178	0.178	0.178	0.185	0.185	0.187	0.186	0.183	0.172	0.172	0.172	0.173	0.173	0.158	0.158	0.166	0.166	0.166	0.164	0.161	0.146	0.161	0.205	0.205	0.182	0.159	0.191	0.159	0.182	0.286	0.286	0.286	0.242	0.242	0.279	0.279	0.239	0.258	0.221	0.282	0.276	0.258	0.262	0.25	0.264
	GRMZM2G441347T01	0.176	0.176	0.175	0.176	0.176	0.176	0.183	0.182	0.185	0.186	0.181	0.172	0.172	0.172	0.173	0.173	0.154	0.154	0.163	0.163	0.163	0.161	0.162	0.143	0.163	0.2	0.2	0.183	0.155	0.188	0.155	0.179	0.287	0.287	0.287	0.242	0.242	0.279	0.279	0.236	0.258	0.219	0.278	0.274	0.249	0.253	0.244	0.258
	Si012256m	0.186	0.186	0.185	0.186	0.186	0.186	0.19	0.189	0.192	0.192	0.187	0.175	0.175	0.175	0.176	0.176	0.161	0.161	0.167	0.167	0.167	0.165	0.163	0.146	0.164	0.207	0.207	0.18	0.159	0.188	0.159	0.182	0.291	0.291	0.291	0.249	0.249	0.282	0.282	0.24	0.255	0.226	0.275	0.272	0.264	0.267	0.24	0.254
	Os04g43760	0.178	0.178	0.178	0.179	0.179	0.179	0.188	0.186	0.189	0.188	0.182	0.175	0.175	0.175	0.177	0.177	0.162	0.162	0.168	0.168	0.168	0.167	0.164	0.145	0.164	0.201	0.201	0.182	0.154	0.187	0.154	0.182	0.283	0.283	0.283	0.245	0.245	0.273	0.273	0.243	0.255	0.226	0.288	0.282	0.257	0.26	0.246	0.26
	At3g10340	0.191	0.191	0.188	0.189	0.192	0.192	0.193	0.192	0.195	0.199	0.198	0.186	0.186	0.186	0.186	0.186	0.17	0.17	0.182	0.182	0.182	0.176	0.177	0.156	0.181	0.206	0.206	0.196	0.172	0.185	0.172	0.192	0.279	0.279	0.279	0.237	0.237	0.266	0.266	0.25	0.264	0.234	0.288	0.279	0.27	0.273	0.244	0.258
	At5g04230	0.197	0.197	0.194	0.195	0.198	0.198	0.2	0.198	0.201	0.199	0.195	0.191	0.191	0.191	0.191	0.191	0.171	0.171	0.18	0.18	0.179	0.173	0.18	0.155	0.182	0.213	0.213	0.205	0.165	0.195	0.165	0.191	0.281	0.281	0.281	0.24	0.24	0.265	0.265	0.252	0.261	0.226	0.284	0.279	0.26	0.263	0.237	0.251
	At2g37040	0.185	0.185	0.185	0.183	0.186	0.186	0.19	0.189	0.187	0.191	0.189	0.178	0.178	0.178	0.178	0.178	0.168	0.168	0.175	0.175	0.174	0.171	0.17	0.147	0.175	0.187	0.187	0.186	0.151	0.176	0.151	0.174	0.281	0.281	0.281	0.243	0.243	0.265	0.265	0.239	0.252	0.234	0.277	0.268	0.257	0.261	0.232	0.245
	At3g53260	0.184	0.184	0.184	0.182	0.185	0.185	0.189	0.188	0.188	0.193	0.188	0.174	0.174	0.174	0.17	0.17	0.157	0.157	0.173	0.173	0.171	0.167	0.169	0.153	0.175	0.196	0.196	0.185	0.152	0.177	0.152	0.176	0.287	0.287	0.287	0.25	0.25	0.273	0.273	0.245	0.255	0.24	0.278	0.268	0.257	0.263	0.231	0.245
	GSVIVT_01024295001	0.204	0.204	0.202	0.202	0.206	0.206	0.206	0.206	0.207	0.214	0.216	0.199	0.199	0.199	0.209	0.209	0.168	0.168	0.152	0.152	0.152	0.157	0.151	0.169	0.153	0.208	0.208	0.197	0.163	0.189	0.163	0.185	0.227	0.227	0.227	0.225	0.225	0.246	0.246	0.214	0.207	0.182	0.223	0.219	0.218	0.217	0.205	0.22
	GSVIVT_01024306001	0.164	0.164	0.164	0.163	0.165	0.165	0.169	0.169	0.169	0.169	0.174	0.168	0.168	0.168	0.168	0.168	0.144	0.144	0.158	0.158	0.158	0.151	0.156	0.131	0.162	0.17	0.17	0.167	0.134	0.159	0.134	0.154	0.236	0.236	0.236	0.198	0.198	0.228	0.228	0.207	0.222	0.206	0.232	0.226	0.223	0.219	0.203	0.213
	GSVIVT_01024315001	0.199	0.199	0.197	0.197	0.201	0.201	0.201	0.201	0.203	0.211	0.212	0.193	0.193	0.193	0.203	0.203	0.164	0.164	0.153	0.153	0.153	0.155	0.152	0.17	0.155	0.203	0.203	0.193	0.159	0.187	0.159	0.184	0.229	0.229	0.229	0.228	0.228	0.247	0.247	0.215	0.207	0.182	0.225	0.223	0.221	0.22	0.203	0.217
	GSVIVT_01024292001	0.174	0.174	0.173	0.173	0.176	0.176	0.179	0.179	0.18	0.185	0.183	0.169	0.169	0.169	0.176	0.176	0.15	0.15	0.145	0.145	0.145	0.138	0.143	0.158	0.149	0.18	0.18	0.17	0.14	0.167	0.14	0.161	0.229	0.229	0.229	0.229	0.229	0.25	0.25	0.219	0.208	0.192	0.231	0.226	0.219	0.219	0.198	0.209
	GSVIVT_01024305001	0.199	0.199	0.197	0.197	0.201	0.201	0.201	0.201	0.203	0.209	0.21	0.193	0.193	0.193	0.203	0.203	0.169	0.169	0.155	0.155	0.156	0.158	0.153	0.174	0.157	0.204	0.204	0.196	0.164	0.19	0.164	0.184	0.229	0.229	0.229	0.228	0.228	0.248	0.248	0.215	0.207	0.181	0.227	0.224	0.221	0.22	0.201	0.216
	GSVIVT_01024293001	0.189	0.189	0.187	0.187	0.191	0.191	0.193	0.193	0.193	0.196	0.192	0.182	0.182	0.182	0.191	0.191	0.156	0.156	0.145	0.145	0.145	0.144	0.144	0.16	0.144	0.19	0.19	0.186	0.148	0.179	0.148	0.17	0.203	0.203	0.203	0.199	0.199	0.218	0.218	0.186	0.183	0.165	0.205	0.203	0.195	0.195	0.176	0.188
	GSVIVT_01024294001	0.193	0.193	0.194	0.194	0.194	0.194	0.198	0.198	0.2	0.203	0.204	0.192	0.192	0.192	0.201	0.201	0.17	0.17	0.155	0.155	0.155	0.154	0.155	0.172	0.154	0.204	0.204	0.193	0.158	0.185	0.158	0.182	0.229	0.229	0.229	0.227	0.227	0.247	0.247	0.214	0.207	0.183	0.222	0.22	0.222	0.222	0.203	0.218
	Potri.006G126800.1	0.186	0.186	0.186	0.185	0.188	0.188	0.192	0.19	0.19	0.193	0.197	0.185	0.185	0.185	0.185	0.185	0.168	0.168	0.18	0.18	0.18	0.173	0.178	0.16	0.177	0.195	0.195	0.194	0.152	0.181	0.152	0.185	0.284	0.284	0.284	0.242	0.242	0.267	0.267	0.243	0.253	0.229	0.284	0.273	0.26	0.263	0.236	0.25
	Cucsa.124460.1	0.19	0.19	0.19	0.188	0.191	0.191	0.192	0.191	0.191	0.195	0.196	0.183	0.183	0.183	0.181	0.181	0.165	0.165	0.177	0.177	0.177	0.173	0.174	0.16	0.179	0.197	0.197	0.193	0.155	0.184	0.155	0.183	0.283	0.283	0.283	0.243	0.243	0.26	0.26	0.247	0.256	0.23	0.278	0.27	0.256	0.257	0.234	0.248
	Cucsa.124470.1	0.189	0.189	0.189	0.188	0.191	0.191	0.192	0.191	0.189	0.193	0.195	0.182	0.182	0.182	0.182	0.182	0.163	0.163	0.178	0.178	0.178	0.175	0.177	0.16	0.176	0.197	0.197	0.196	0.156	0.186	0.156	0.182	0.287	0.287	0.287	0.248	0.248	0.266	0.266	0.244	0.262	0.23	0.278	0.268	0.258	0.259	0.234	0.248
	Cucsa.124480.1	0.185	0.185	0.185	0.184	0.186	0.186	0.188	0.186	0.185	0.19	0.198	0.184	0.184	0.184	0.181	0.181	0.161	0.161	0.175	0.175	0.175	0.171	0.174	0.159	0.176	0.198	0.198	0.193	0.155	0.186	0.155	0.181	0.28	0.28	0.28	0.241	0.241	0.261	0.261	0.239	0.254	0.227	0.273	0.263	0.257	0.255	0.233	0.246
	Cucsa.124490.1	0.19	0.19	0.19	0.188	0.191	0.191	0.195	0.194	0.192	0.196	0.196	0.185	0.185	0.185	0.185	0.185	0.163	0.163	0.178	0.178	0.178	0.175	0.177	0.158	0.179	0.197	0.197	0.193	0.155	0.183	0.155	0.179	0.278	0.278	0.278	0.24	0.24	0.26	0.26	0.24	0.254	0.227	0.274	0.265	0.251	0.252	0.236	0.25
	Cucsa.124500.1	0.19	0.19	0.19	0.189	0.191	0.191	0.194	0.193	0.191	0.196	0.201	0.186	0.186	0.186	0.186	0.186	0.169	0.169	0.182	0.182	0.182	0.177	0.181	0.162	0.181	0.198	0.198	0.198	0.159	0.187	0.159	0.186	0.284	0.284	0.284	0.245	0.245	0.269	0.269	0.247	0.261	0.229	0.279	0.269	0.259	0.258	0.235	0.249
	Cucsa.124510.1	0.186	0.186	0.186	0.184	0.187	0.187	0.19	0.189	0.187	0.189	0.194	0.182	0.182	0.182	0.179	0.179	0.166	0.166	0.181	0.181	0.181	0.176	0.182	0.161	0.176	0.192	0.192	0.197	0.151	0.184	0.151	0.182	0.274	0.274	0.274	0.235	0.235	0.258	0.258	0.238	0.254	0.219	0.272	0.264	0.265	0.261	0.231	0.245
	Glyma03g33880.1	0.193	0.193	0.19	0.191	0.194	0.194	0.193	0.191	0.193	0.195	0.187	0.183	0.183	0.183	0.183	0.183	0.16	0.16	0.183	0.183	0.183	0.177	0.181	0.16	0.18	0.202	0.202	0.191	0.157	0.184	0.157	0.183	0.288	0.288	0.288	0.247	0.247	0.267	0.267	0.241	0.261	0.23	0.282	0.272	0.267	0.266	0.237	0.25
	Glyma13g20800.1	0.188	0.188	0.188	0.187	0.19	0.19	0.19	0.188	0.187	0.188	0.191	0.182	0.182	0.182	0.18	0.18	0.159	0.159	0.181	0.181	0.181	0.175	0.178	0.16	0.18	0.199	0.199	0.194	0.153	0.184	0.153	0.184	0.289	0.289	0.289	0.25	0.25	0.275	0.275	0.239	0.251	0.226	0.278	0.268	0.265	0.265	0.229	0.243
	Aquca03000132.1	0.194	0.194	0.192	0.191	0.194	0.194	0.194	0.192	0.192	0.195	0.194	0.178	0.178	0.178	0.177	0.177	0.164	0.164	0.177	0.177	0.175	0.17	0.174	0.155	0.176	0.195	0.195	0.189	0.156	0.178	0.156	0.18	0.279	0.279	0.279	0.239	0.239	0.263	0.263	0.246	0.244	0.229	0.268	0.262	0.25	0.25	0.223	0.236
	GSVIVT_01025703001	0.191	0.191	0.19	0.19	0.193	0.193	0.197	0.197	0.198	0.2	0.2	0.186	0.186	0.186	0.195	0.195	0.16	0.16	0.147	0.147	0.147	0.156	0.145	0.161	0.148	0.199	0.199	0.195	0.158	0.183	0.158	0.181	0.236	0.236	0.236	0.236	0.236	0.258	0.258	0.218	0.21	0.187	0.226	0.223	0.22	0.218	0.213	0.226
	Mgv1a002104m	0.186	0.186	0.186	0.185	0.188	0.188	0.192	0.19	0.189	0.193	0.192	0.178	0.178	0.178	0.177	0.177	0.165	0.165	0.175	0.175	0.174	0.168	0.172	0.154	0.175	0.198	0.198	0.196	0.16	0.182	0.16	0.184	0.28	0.28	0.28	0.24	0.24	0.267	0.267	0.244	0.254	0.232	0.281	0.271	0.264	0.263	0.235	0.248
	Mgv1a001582m	0.172	0.172	0.172	0.171	0.173	0.173	0.176	0.175	0.173	0.175	0.175	0.161	0.161	0.161	0.161	0.161	0.15	0.15	0.169	0.169	0.168	0.165	0.167	0.136	0.168	0.18	0.18	0.174	0.146	0.163	0.146	0.163	0.251	0.251	0.251	0.218	0.218	0.24	0.24	0.216	0.228	0.228	0.251	0.242	0.239	0.241	0.217	0.228
	Aquca08700007.1	0.195	0.195	0.198	0.197	0.197	0.197	0.194	0.193	0.193	0.192	0.197	0.18	0.18	0.18	0.18	0.18	0.169	0.169	0.177	0.177	0.175	0.171	0.177	0.157	0.177	0.2	0.2	0.194	0.158	0.181	0.158	0.184	0.284	0.284	0.284	0.242	0.242	0.267	0.267	0.242	0.254	0.235	0.273	0.263	0.26	0.265	0.227	0.24
	Glyma10g35381.1	0.195	0.195	0.193	0.195	0.196	0.196	0.199	0.198	0.199	0.202	0.205	0.19	0.19	0.19	0.191	0.191	0.169	0.169	0.175	0.175	0.175	0.169	0.174	0.165	0.172	0.202	0.202	0.193	0.166	0.196	0.166	0.186	0.291	0.291	0.291	0.251	0.251	0.274	0.274	0.247	0.263	0.231	0.28	0.275	0.263	0.266	0.238	0.252
	Glyma20g32135.1	0.184	0.184	0.183	0.184	0.185	0.185	0.188	0.187	0.188	0.19	0.195	0.184	0.184	0.184	0.183	0.183	0.162	0.162	0.174	0.174	0.174	0.168	0.175	0.157	0.172	0.195	0.195	0.185	0.159	0.187	0.159	0.181	0.285	0.285	0.285	0.245	0.245	0.27	0.27	0.237	0.256	0.232	0.27	0.265	0.255	0.258	0.231	0.244
	Potri.010G224100.1	0.187	0.187	0.187	0.186	0.188	0.188	0.19	0.188	0.188	0.193	0.198	0.18	0.18	0.18	0.18	0.18	0.171	0.171	0.169	0.169	0.169	0.164	0.165	0.149	0.171	0.198	0.198	0.19	0.156	0.183	0.156	0.184	0.279	0.279	0.279	0.241	0.241	0.266	0.266	0.245	0.259	0.234	0.266	0.259	0.256	0.257	0.236	0.249
	Potri.010G224200.1	0.179	0.179	0.179	0.177	0.18	0.18	0.181	0.18	0.18	0.186	0.19	0.174	0.174	0.174	0.175	0.175	0.163	0.163	0.162	0.162	0.162	0.157	0.158	0.147	0.163	0.192	0.192	0.184	0.148	0.177	0.148	0.177	0.272	0.272	0.272	0.239	0.239	0.259	0.259	0.243	0.252	0.23	0.26	0.254	0.249	0.25	0.23	0.243
	Potri.008G038200.1	0.19	0.19	0.19	0.188	0.19	0.19	0.195	0.194	0.194	0.193	0.198	0.184	0.184	0.184	0.184	0.184	0.168	0.168	0.177	0.177	0.177	0.172	0.174	0.157	0.181	0.199	0.199	0.192	0.156	0.187	0.156	0.184	0.277	0.277	0.277	0.238	0.238	0.264	0.264	0.249	0.26	0.232	0.277	0.271	0.258	0.258	0.238	0.252
	Nn_PAL2	0.193	0.193	0.194	0.193	0.194	0.194	0.191	0.19	0.19	0.196	0.194	0.177	0.177	0.177	0.178	0.178	0.165	0.165	0.174	0.174	0.174	0.17	0.172	0.153	0.175	0.195	0.195	0.19	0.154	0.182	0.154	0.183	0.289	0.289	0.289	0.251	0.251	0.268	0.268	0.243	0.255	0.231	0.281	0.272	0.256	0.254	0.234	0.248
	Nn_PAL3	0.195	0.195	0.196	0.195	0.196	0.196	0.196	0.195	0.195	0.198	0.198	0.181	0.181	0.181	0.181	0.181	0.166	0.166	0.177	0.177	0.177	0.171	0.174	0.158	0.176	0.196	0.196	0.189	0.156	0.185	0.156	0.185	0.284	0.284	0.284	0.245	0.245	0.268	0.268	0.243	0.257	0.233	0.283	0.274	0.251	0.251	0.233	0.246
	GSVIVT_01016257001	0.181	0.181	0.178	0.18	0.183	0.183	0.181	0.181	0.184	0.186	0.181	0.175	0.175	0.175	0.176	0.176	0.15	0.15	0.146	0.146	0.146	0.15	0.142	0.123	0.148	0.178	0.178	0.18	0.142	0.174	0.142	0.161	0.238	0.238	0.238	0.196	0.196	0.223	0.223	0.199	0.206	0.201	0.22	0.218	0.22	0.22	0.209	0.222
	Cucsa.385970.1	0.186	0.186	0.185	0.186	0.186	0.186	0.192	0.19	0.192	0.195	0.193	0.182	0.182	0.182	0.182	0.182	0.161	0.161	0.174	0.174	0.174	0.169	0.171	0.154	0.175	0.206	0.206	0.194	0.159	0.185	0.159	0.184	0.282	0.282	0.282	0.24	0.24	0.268	0.268	0.236	0.257	0.233	0.271	0.264	0.255	0.255	0.239	0.252
	GSVIVT_01025214001	0.194	0.194	0.192	0.192	0.196	0.196	0.197	0.197	0.197	0.206	0.195	0.179	0.179	0.179	0.187	0.187	0.158	0.158	0.153	0.153	0.153	0.152	0.152	0.169	0.154	0.194	0.194	0.19	0.148	0.182	0.148	0.177	0.239	0.239	0.239	0.24	0.24	0.256	0.256	0.221	0.217	0.199	0.239	0.234	0.22	0.221	0.211	0.224
	Mgv1a019971m	0.195	0.195	0.191	0.192	0.195	0.195	0.201	0.2	0.201	0.2	0.2	0.175	0.175	0.175	0.174	0.174	0.168	0.168	0.178	0.178	0.178	0.171	0.173	0.158	0.177	0.205	0.205	0.199	0.16	0.19	0.16	0.197	0.281	0.281	0.281	0.236	0.236	0.263	0.263	0.236	0.252	0.235	0.271	0.26	0.263	0.261	0.237	0.253
	Cucsa.137590.1	0.188	0.188	0.189	0.188	0.191	0.191	0.192	0.191	0.189	0.197	0.193	0.181	0.181	0.181	0.182	0.182	0.17	0.17	0.179	0.179	0.179	0.176	0.177	0.157	0.179	0.194	0.194	0.197	0.153	0.182	0.153	0.181	0.286	0.286	0.286	0.243	0.243	0.27	0.27	0.245	0.263	0.227	0.27	0.265	0.26	0.259	0.233	0.246
	Glyma02g47940.1	0.192	0.192	0.189	0.191	0.193	0.193	0.188	0.186	0.189	0.194	0.2	0.179	0.179	0.179	0.178	0.178	0.15	0.15	0.176	0.176	0.176	0.171	0.175	0.157	0.178	0.198	0.198	0.187	0.164	0.179	0.164	0.165	0.267	0.267	0.267	0.232	0.232	0.26	0.26	0.235	0.255	0.224	0.277	0.275	0.254	0.251	0.236	0.25
	Pteda28316	0.208	0.208	0.206	0.208	0.209	0.209	0.201	0.2	0.202	0.204	0.206	0.183	0.183	0.183	0.181	0.181	0.171	0.171	0.181	0.181	0.181	0.181	0.175	0.157	0.18	0.208	0.208	0.19	0.162	0.199	0.162	0.2	0.282	0.282	0.282	0.245	0.245	0.264	0.264	0.25	0.257	0.236	0.276	0.273	0.272	0.271	0.253	0.268
	Pteda34319	0.208	0.208	0.207	0.208	0.21	0.21	0.201	0.2	0.202	0.205	0.202	0.19	0.19	0.19	0.188	0.188	0.171	0.171	0.174	0.174	0.174	0.174	0.172	0.155	0.172	0.21	0.21	0.192	0.165	0.199	0.165	0.197	0.282	0.282	0.282	0.243	0.243	0.262	0.262	0.246	0.248	0.228	0.28	0.274	0.267	0.266	0.251	0.266
[truncated: 96 more columns]
